# Supplementary material for: A High Performance Triboelectric Nanogenerator Based on MXene/Graphene Oxide Electrode for Glucose Detection
Source: Materials (Basel). 2023 Jan 15;16(2):841. doi: 10.3390/ma16020841 (PMC9863351; doi:10.3390/ma16020841)
Supplement: Supplementary file 1 [file materials-16-00841-s001.zip]

Archive with 1 entries (1 files):
- materials-2153441-supplementary.pdf
